# Supplementary material for: Translation of Chinese version of the measure of audiologic rehabilitation self-efficacy for hearing aids and the self-efficacy among hearing aid users in China: Application of the questionnaire
Source: PLoS One. 2025 Aug 20;20(8):e0330163. doi: 10.1371/journal.pone.0330163 (PMC12367113; doi:10.1371/journal.pone.0330163)
Supplement: S1 Data — (XLSX) [file pone.0330163.s003.xlsx]

## Sheet: data of c-mars-ha
sex	age	ha_side	satisfaction	factor_1	mars_16	mars_17	mars_18	mars_19	mars_20	mars_21	mars_22	mars_23	mars_24	factor_2	mars_1	mars_2	mars_3	mars_4	mars_5	mars_7	mars_10	factor_3	mars_13	mars_14	mars_15	factor_4	mars_6	mars_8	mars_9	mars_11	mars_12	total
2	67.2932	1	70	64.4444	100	80	80	90	50	60	50	20	50	95.7143	100	100	100	100	100	100	70	86.6667	80	90	90	2	10	0	0	0	0	63.3333
2	75.011	3	70	74.4444	100	50	90	100	90	40	30	80	90	94.2857	100	100	100	100	100	100	60	73.3333	80	80	60	32	50	30	20	60	0	71.25
1	74.2849	3	100	100	100	100	100	100	100	100	100	100	100	92.8571	100	100	100	100	100	100	50	100	100	100	100	80	100	100	100	100	0	93.75
2	75.811	2	100	88.8889	100	50	100	100	100	100	50	100	100	100	100	100	100	100	100	100	100	100	100	100	100	100	100	100	100	100	100	95.8333
1	35.6822	2	100	100	100	100	100	100	100	100	100	100	100	100	100	100	100	100	100	100	100	26.6667	30	20	30	90	100	100	100	100	50	88.75
2	85.9534	3	100	91.1111	100	100	100	100	100	60	60	100	100	92.8571	100	100	100	100	100	100	50	100	100	100	100	36	80	0	50	50	0	81.25
1	69.3068	3	90	93.3333	100	100	100	100	100	70	70	100	100	100	100	100	100	100	100	100	100	100	100	100	100	74	80	70	70	50	100	92.0833
1	81.0082	3	80	97.7778	100	100	80	100	100	100	100	100	100	78.5714	80	80	80	80	80	70	80	100	100	100	100	20	70	30	0	0	0	76.25
1	88.9699	3	80	76.6667	80	70	90	90	70	70	70	70	80	94.2857	100	100	100	100	100	100	60	70	70	70	70	86	100	80	50	100	100	82.9167
1	98.0219	3	100	52.2222	100	70	0	50	70	40	20	40	80	100	100	100	100	100	100	100	100	100	100	100	100	84	100	100	100	70	50	78.75
1	90.2219	3	90	57.7778	90	70	80	80	60	30	30	40	40	100	100	100	100	100	100	100	100	86.6667	80	90	90	0	0	0	0	0	0	61.6667
2	83.9753	1	80	78.8889	100	50	90	100	90	60	40	90	90	100	100	100	100	100	100	100	100	100	100	100	100	94	100	100	100	70	100	90.8333
2	86.7041	3	80	86.6667	100	100	100	100	80	60	60	80	100	100	100	100	100	100	100	100	100	100	100	100	100	86	50	100	100	80	100	92.0833
2	70.0219	3	95	88.8889	100	80	100	100	70	100	70	90	90	92.8571	100	100	100	100	100	50	100	100	100	100	100	88	80	100	100	80	80	91.25
2	66.9288	3	80	44.4444	100	50	70	60	50	10	20	20	20	100	100	100	100	100	100	100	100	100	100	100	100	58	100	100	10	50	30	70.4167
1	83.5123	2	100	86.6667	100	80	100	100	100	100	0	100	100	100	100	100	100	100	100	100	100	50	50	50	50	60	100	100	100	0	0	80.4167
2	64.326	2	100	11.1111	100	0	0	0	0	0	0	0	0	98.5714	100	100	100	100	100	90	100	100	100	100	100	0	0	0	0	0	0	45.4167
2	85.8685	1	80	77.7778	80	90	90	100	60	70	70	70	70	95.7143	100	100	100	100	100	100	70	100	100	100	100	56	50	100	30	20	80	81.25
2	75.2822	3	100	78.8889	100	90	70	100	100	50	50	100	50	100	100	100	100	100	100	100	100	93.3333	80	100	100	80	100	100	100	100	0	87.0833
2	77.6411	1	100	91.1111	100	80	100	100	70	100	90	80	100	84.2857	70	100	80	80	80	80	100	100	100	100	100	62	50	80	80	100	0	84.1667
1	71.3041	3	98	85.5556	100	90	80	80	80	80	80	100	80	94.2857	100	100	100	100	80	100	80	86.6667	100	80	80	56	80	100	50	50	0	82.0833
1	88.9233	1	100	85.5556	100	100	100	100	100	50	40	100	80	100	100	100	100	100	100	100	100	100	100	100	100	50	100	40	50	30	30	84.1667
2	67.3123	3	80	81.1111	100	80	90	80	80	70	70	80	80	95.7143	100	100	100	100	100	100	70	86.6667	80	90	90	60	100	100	0	0	100	81.6667
2	79.674	3	100	81.1111	90	80	80	80	80	80	80	80	80	80	80	80	80	80	80	80	80	80	80	80	80	80	80	80	80	80	80	80.4167
2	85.1589	3	100	63.3333	80	50	100	70	30	70	40	70	60	100	100	100	100	100	100	100	100	100	100	100	100	60	100	90	10	0	100	77.9167
1	76.9397	3	100	82.2222	100	50	100	100	100	80	30	100	80	100	100	100	100	100	100	100	100	100	100	100	100	90	100	100	100	100	50	91.25
1	71.5425	3	85	84.4444	90	90	90	100	90	70	70	80	80	98.5714	100	100	100	100	90	100	100	96.6667	100	90	100	96	80	100	100	100	100	92.5
2	66.1151	3	100	80	80	80	80	80	80	80	80	80	80	80	80	80	80	80	80	80	80	80	80	80	80	80	80	80	80	80	80	80
2	22.0027	1	100	88.8889	100	100	0	100	100	100	100	100	100	97.1429	100	100	100	100	100	100	80	100	100	100	100	36	100	20	20	40	0	81.6667
1	81.474	3	100	63.3333	80	60	50	80	50	60	40	70	80	70	70	70	70	70	70	70	70	43.3333	40	50	40	36	60	60	20	30	10	57.0833
2	35.2137	3	80	78.8889	100	90	100	100	90	50	0	80	100	97.1429	100	100	100	100	100	80	100	100	100	100	100	66	80	100	0	50	100	84.1667
1	74.5041	3	80	86.6667	90	90	90	90	90	70	60	100	100	92.8571	100	100	90	90	90	90	90	90	90	90	90	90	90	90	90	90	90	89.5833
1	55.011	3	100	53.3333	100	70	70	60	60	30	30	40	20	97.1429	100	100	100	100	100	100	80	100	100	100	100	92	100	100	80	80	100	80
2	71.2658	2	100	97.7778	100	100	100	100	100	100	80	100	100	97.1429	100	100	100	100	100	100	80	100	100	100	100	70	100	100	100	0	50	92.0833
1	72.2164	2	80	96.6667	100	100	100	100	100	100	70	100	100	100	100	100	100	100	100	100	100	100	100	100	100	80	100	100	100	50	50	94.5833
2	64.6219	3	90	91.1111	100	90	100	100	90	80	80	90	90	81.4286	100	100	80	90	100	0	100	93.3333	100	90	90	92	100	100	60	100	100	88.75
2	87.0082	3	80	84.4444	100	80	100	100	80	70	30	100	100	100	100	100	100	100	100	100	100	100	100	100	100	90	100	100	100	50	100	92.0833
2	81.4466	3	100	84.4444	100	100	100	100	100	80	20	80	80	100	100	100	100	100	100	100	100	100	100	100	100	90	100	100	100	100	50	92.0833
1	84.3699	3	80	83.3333	90	80	100	90	90	70	70	80	80	97.1429	100	100	100	100	100	100	80	90	90	90	90	86	100	70	60	100	100	88.75
1	73.4137	2	50	75.5556	80	70	80	80	80	70	60	80	80	94.2857	100	100	100	100	100	80	80	93.3333	100	100	80	72	100	80	80	50	50	82.5
1	74.2384	3	60	86.6667	100	80	90	90	80	90	50	100	100	100	100	100	100	100	100	100	100	100	100	100	100	100	100	100	100	100	100	95
2	89.7479	2	100	93.3333	100	90	80	100	100	90	80	100	100	97.1429	100	100	100	100	100	100	80	50	50	50	50	100	100	100	100	100	100	90.4167
2	85.4438	3	60	96.6667	100	100	100	100	100	90	80	100	100	100	100	100	100	100	100	100	100	100	100	100	100	90	100	100	100	50	100	96.6667
1	65.863	3	85	86.6667	90	100	100	100	100	80	50	70	90	100	100	100	100	100	100	100	100	96.6667	100	100	90	94	100	100	100	70	100	93.3333
1	68.1973	3	100	93.3333	100	100	100	100	80	80	80	100	100	100	100	100	100	100	100	100	100	100	100	100	100	100	100	100	100	100	100	97.5
2	41.1534	3	90	92.2222	100	90	90	100	100	80	70	100	100	94.2857	100	100	100	100	100	90	70	83.3333	90	80	80	66	90	20	20	100	100	86.25
2	60.0822	3	50	41.1111	40	80	40	70	10	40	30	30	30	40	40	40	40	40	40	40	40	40	40	40	40	40	40	40	40	40	40	40.4167
1	84.7534	3	90	75.5556	90	60	100	100	80	50	50	90	60	81.4286	100	100	80	90	100	0	100	90	90	90	90	12	0	60	0	0	0	65.8333
2	75.5753	1	60	27.7778	50	60	0	90	50	0	0	0	0	77.1429	50	50	100	90	90	80	80	50	50	50	50	36	10	0	0	90	80	46.6667
1	63.1479	1	60	61.1111	90	90	90	70	70	50	30	30	30	94.2857	100	100	100	100	100	100	60	86.6667	80	80	100	62	100	10	0	100	100	74.1667
2	63.7315	1	90	87.7778	100	80	100	100	70	100	80	80	80	91.4286	100	100	100	100	100	40	100	90	70	100	100	54	40	40	70	50	70	82.0833
2	84.1973	3	100	100	100	100	100	100	100	100	100	100	100	100	100	100	100	100	100	100	100	100	100	100	100	100	100	100	100	100	100	100
1	89.9836	3	50	50	50	50	50	50	50	50	50	50	50	90	90	90	90	90	90	90	90	0	0	0	0	40	40	30	30	50	50	53.3333
2	81.1452	3	60	50	80	50	60	60	60	30	30	30	50	85.7143	80	80	80	80	100	100	80	56.6667	50	60	60	50	90	80	80	0	0	61.25
2	37.1123	3	95	92.2222	100	100	100	100	100	80	50	100	100	100	100	100	100	100	100	100	100	100	100	100	100	74	70	70	70	80	80	91.6667
2	38.9918	3	70	35.5556	70	50	0	50	0	50	0	50	50	97.1429	100	100	100	100	100	100	80	100	100	100	100	86	80	100	50	100	100	72.0833
2	65.737	3	100	77.7778	90	80	70	100	80	70	70	70	70	87.1429	90	90	100	100	100	80	50	83.3333	90	80	80	32	10	20	10	30	90	71.6667
2	70.8822	3	20	37.7778	50	70	50	40	20	20	40	20	30	97.1429	100	100	100	100	100	90	90	33.3333	30	30	40	10	10	10	10	10	10	48.75
2	70.1973	3	60	55.5556	70	40	40	70	70	70	40	60	40	88.5714	90	90	100	90	100	70	80	70	70	70	70	68	70	60	60	80	70	69.5833
2	84.5123	1	90	68.8889	100	100	100	100	0	0	20	100	100	71.4286	0	50	100	100	100	100	50	50	50	50	50	40	100	0	0	100	0	61.25
2	67.7315	3	95	88.8889	100	100	100	100	100	80	60	80	80	98.5714	100	100	100	100	100	90	100	86.6667	90	90	80	60	60	60	60	60	60	85.4167
1	82.7205	3	100	85.5556	100	90	90	100	80	80	80	80	70	94.2857	100	100	100	100	100	100	60	100	100	100	100	82	100	100	50	100	60	89.1667
1	85.2685	3	100	96.6667	100	100	100	100	100	80	90	100	100	100	100	100	100	100	100	100	100	100	100	100	100	60	100	0	0	100	100	90.4167
1	66.5041	1	70	67.7778	80	60	80	80	70	80	50	50	60	78.5714	70	80	100	100	100	50	50	80	80	80	80	60	100	50	50	50	50	70.8333
2	84.4247	1	85	75.5556	100	90	100	100	0	70	70	80	70	64.2857	60	60	70	70	70	60	60	90	90	90	90	16	60	0	0	20	0	61.6667
1	79.6274	3	80	60	60	60	60	60	60	60	60	60	60	97.1429	100	100	100	100	100	100	80	86.6667	100	80	80	88	100	80	80	80	100	80
2	75.7178	1	80	38.8889	60	50	70	80	10	20	20	20	20	98.5714	100	100	100	100	100	100	90	63.3333	60	60	70	68	100	80	20	90	50	65.4167
1	94.7315	1	70	38.8889	50	50	0	100	50	50	50	0	0	92.8571	100	100	100	100	100	100	50	80	50	100	90	50	100	0	50	0	100	62.0833
1	88.0685	3	80	87.7778	100	90	100	100	100	50	80	90	80	95.7143	100	100	100	100	90	100	80	73.3333	60	80	80	90	90	80	80	100	100	88.75
2	67.3973	1	80	18.8889	50	20	0	70	30	0	0	0	0	100	100	100	100	100	100	100	100	0	0	0	0	38	30	30	30	50	50	44.1667
2	73.6548	3	50	12.2222	30	0	0	10	10	20	0	20	20	80	90	80	90	80	80	60	80	50	50	50	50	24	60	0	0	30	30	39.1667
2	34.4904	3	90	73.3333	80	60	90	90	90	50	50	60	90	94.2857	100	100	90	100	100	90	80	96.6667	100	100	90	82	70	100	90	50	100	84.1667
1	83.5315	2	85	90	90	80	100	100	100	100	80	80	80	100	100	100	100	100	100	100	100	53.3333	60	50	50	16	80	0	0	0	0	72.9167
1	58.4055	2	100	100	100	100	100	100	100	100	100	100	100	100	100	100	100	100	100	100	100	100	100	100	100	100	100	100	100	100	100	100
1	66.8329	3	100	100	100	100	100	100	100	100	100	100	100	100	100	100	100	100	100	100	100	100	100	100	100	100	100	100	100	100	100	100
1	83.8438	1	50	65.5556	60	60	70	80	50	60	70	70	70	84.2857	90	90	80	70	90	90	80	30	30	30	30	30	50	50	50	0	0	59.1667
2	73.2329	3	80	55.5556	100	100	40	40	70	30	30	30	60	97.1429	100	100	100	100	100	80	100	96.6667	100	100	90	42	50	50	50	60	0	70
1	77.5425	1	60	47.7778	90	60	70	60	40	30	20	20	40	97.1429	100	100	100	100	100	100	80	90	90	90	90	66	70	50	30	80	100	71.25
2	50	3	90	73.3333	100	20	100	80	80	80	0	100	100	98.5714	100	100	100	90	100	100	100	93.3333	100	80	100	58	100	0	0	90	100	80
2	31	2	100	96.6667	100	100	70	100	100	100	100	100	100	97.1429	100	100	100	100	100	100	80	80	80	80	80	60	90	100	60	20	30	87.0833
2	30	3	100	73.3333	100	70	100	100	60	60	50	60	60	100	100	100	100	100	100	100	100	93.3333	90	100	90	86	50	100	80	100	100	86.25
1	50	3	85	78.8889	100	80	70	100	70	70	60	90	70	100	100	100	100	100	100	100	100	100	100	100	100	68	90	50	50	100	50	85.4167
1	60	3	90	74.4444	70	70	60	80	80	70	80	90	70	82.8571	90	90	80	90	90	70	70	66.6667	70	70	60	56	80	70	10	50	70	72.0833
2	51	3	80	66.6667	100	50	100	100	50	50	50	50	50	81.4286	100	50	100	100	100	20	100	100	100	100	100	70	50	50	50	100	100	75.8333
2	43	3	80	68.8889	70	80	30	80	60	80	80	80	60	84.2857	90	80	70	100	90	70	90	86.6667	80	90	90	80	70	80	70	80	100	77.9167
2	58	3	90	98.8889	100	90	100	100	100	100	100	100	100	80	80	80	80	100	80	50	90	90	90	90	90	30	30	20	30	30	40	77.9167
1	54	3	80	100	100	100	100	100	100	100	100	100	100	97.1429	100	100	100	100	100	100	80	100	100	100	100	92	100	100	80	80	100	97.5
2	58	3	100	61.1111	100	50	50	50	50	100	0	100	50	100	100	100	100	100	100	100	100	100	100	100	100	100	100	100	100	100	100	85.4167
2	80	3	90	75.5556	100	50	100	100	100	100	30	50	50	100	100	100	100	100	100	100	100	96.6667	100	100	90	100	100	100	100	100	100	90.4167
1	67	3	100	91.1111	100	100	100	100	100	80	60	90	90	95.7143	100	100	100	100	100	100	70	83.3333	80	80	90	78	90	100	20	100	80	88.75
2	82	3	70	81.1111	100	90	100	100	90	70	60	60	60	100	100	100	100	100	100	100	100	90	90	90	90	96	80	100	100	100	100	90.8333
1	68	3	90	92.2222	100	100	100	100	100	80	50	100	100	100	100	100	100	100	100	100	100	100	100	100	100	100	100	100	100	100	100	97.0833
2	56	2	100	92.2222	100	90	100	90	80	90	90	100	90	100	100	100	100	100	100	100	100	53.3333	60	50	50	88	80	100	100	80	80	88.75
1	23	3	100	75.5556	80	80	60	100	100	50	50	100	60	100	100	100	100	100	100	100	100	100	100	100	100	74	70	100	50	50	100	85.4167
1	76	3	80	77.7778	100	100	100	50	50	100	50	50	100	100	100	100	100	100	100	100	100	100	100	100	100	86	50	100	100	100	80	88.75
1	82	3	80	57.7778	100	50	100	50	50	50	20	50	50	100	100	100	100	100	100	100	100	66.6667	50	100	50	100	100	100	100	100	100	80
1	78	3	70	61.1111	70	60	90	50	50	50	50	70	60	100	100	100	100	100	100	100	100	90	90	90	90	88	100	100	50	90	100	81.6667
1	72	1	100	100	100	100	100	100	100	100	100	100	100	100	100	100	100	100	100	100	100	96.6667	90	100	100	86	90	100	90	100	50	96.6667
2	72	3	100	83.3333	100	100	100	100	100	100	50	50	50	100	100	100	100	100	100	100	100	100	100	100	100	100	100	100	100	100	100	93.75
1	67	3	100	100	100	100	100	100	100	100	100	100	100	100	100	100	100	100	100	100	100	100	100	100	100	60	100	50	50	50	50	91.6667
2	75	3	90	91.1111	80	100	100	100	90	90	70	90	100	92.8571	100	100	100	100	100	50	100	93.3333	100	80	100	90	100	50	100	100	100	91.6667
1	69	3	90	58.8889	100	50	60	60	60	60	20	60	60	98.5714	90	100	100	100	100	100	100	100	100	100	100	100	100	100	100	100	100	84.1667
2	76	3	50	40	60	60	50	40	30	20	20	60	20	94.2857	100	100	100	100	100	100	60	76.6667	70	80	80	50	60	50	50	20	70	62.5
2	89	3	70	88.8889	100	100	100	100	100	50	50	100	100	100	100	100	100	100	100	100	100	100	100	100	100	90	100	100	100	100	50	93.75
1	78	3	50	27.7778	50	0	0	50	50	0	0	50	50	90	100	80	80	80	90	100	100	43.3333	50	40	40	90	100	100	50	100	100	60.8333
1	53	1	75	88.8889	100	90	90	90	80	100	80	80	90	85.7143	90	90	70	80	90	90	90	76.6667	70	80	80	26	40	40	30	10	10	73.3333
2	55	3	60	94.4444	100	80	100	70	100	100	100	100	100	100	100	100	100	100	100	100	100	93.3333	80	100	100	78	90	100	100	50	50	92.5
2	55	3	70	88.8889	100	100	100	100	100	50	50	100	100	100	100	100	100	100	100	100	100	100	100	100	100	94	100	90	80	100	100	94.5833
2	37	3	60	52.2222	50	50	50	50	50	60	60	50	50	51.4286	50	50	50	50	60	50	50	50	50	50	50	48	50	50	50	50	40	50.8333
1	58	3	75	78.8889	90	90	100	100	80	50	50	60	90	97.1429	100	100	100	100	100	100	80	93.3333	100	80	100	0	0	0	0	0	0	69.5833
2	43	3	75	64.4444	60	60	60	80	60	60	60	80	60	70	70	70	70	70	70	70	70	43.3333	40	50	40	0	0	0	0	0	0	50
2	40	2	90	93.3333	100	100	100	100	100	100	80	80	80	100	100	100	100	100	100	100	100	80	80	60	100	84	80	80	80	80	100	91.6667
2	53	3	80	78.8889	100	80	100	100	70	70	50	70	70	100	100	100	100	100	100	100	100	96.6667	90	100	100	96	100	100	80	100	100	90.8333
2	54	3	80	57.7778	100	10	80	80	40	30	20	80	80	100	100	100	100	100	100	100	100	50	50	50	50	32	50	60	30	10	10	63.75
2	43	3	65	90	90	90	90	90	90	90	90	90	90	64.2857	70	80	50	70	80	50	50	56.6667	50	50	70	34	40	40	30	30	30	66.6667
2	44	3	55	66.6667	80	60	80	80	80	50	50	50	70	15.7143	0	0	40	30	40	0	0	36.6667	50	30	30	14	30	40	0	0	0	37.0833
2	31	1	55	75.5556	50	30	100	100	100	70	30	100	100	100	100	100	100	100	100	100	100	50	50	50	50	52	50	50	50	50	60	74.5833
2	56	2	80	100	100	100	100	100	100	100	100	100	100	100	100	100	100	100	100	100	100	40	50	20	50	24	50	40	30	0	0	76.6667
2	37	2	65	42.2222	70	70	30	50	20	20	30	30	60	87.1429	100	100	100	100	100	40	70	80	80	80	80	70	60	90	40	100	60	65.8333
2	62	3	70	97.7778	80	100	100	100	100	100	100	100	100	100	100	100	100	100	100	100	100	100	100	100	100	100	100	100	100	100	100	99.1667
2	66	3	80	67.7778	80	60	90	100	50	60	50	60	60	100	100	100	100	100	100	100	100	76.6667	70	80	80	86	80	100	70	80	100	82.0833
1	54	1	65	51.1111	70	50	70	60	60	40	30	40	40	95.7143	100	100	100	100	100	90	80	80	70	80	90	74	80	90	70	50	80	72.5
2	33	3	75	65.5556	80	50	100	100	60	30	30	60	80	100	100	100	100	100	100	100	100	70	80	50	80	24	0	10	0	10	100	67.5
2	58	2	65	83.3333	100	100	100	100	100	20	60	80	90	90	90	100	100	100	100	100	40	20	20	20	20	24	20	40	20	20	20	65
2	23	3	75	64.4444	80	80	70	90	60	70	60	40	30	87.1429	70	100	60	100	100	100	80	96.6667	100	100	90	98	90	100	100	100	100	82.0833
1	47	3	65	83.3333	100	80	100	100	80	70	70	70	80	78.5714	100	100	100	100	100	0	50	93.3333	90	100	90	30	0	50	0	0	100	72.0833
2	53	3	100	100	100	100	100	100	100	100	100	100	100	100	100	100	100	100	100	100	100	100	100	100	100	100	100	100	100	100	100	100
1	58	3	45	37.7778	60	50	30	40	40	30	20	40	30	87.1429	100	100	100	100	100	60	50	46.6667	50	50	40	54	30	50	30	100	60	56.6667
1	57	3	75	96.6667	100	100	100	100	100	70	100	100	100	100	100	100	100	100	100	100	100	100	100	100	100	66	100	60	70	50	50	91.6667
2	34	2	50	87.7778	100	80	90	80	90	80	90	90	90	82.8571	90	100	100	100	100	40	50	63.3333	50	70	70	26	40	60	20	0	10	70.4167
1	25	1	55	31.1111	30	30	0	30	30	10	10	70	70	82.8571	70	70	100	80	80	90	90	73.3333	80	70	70	6	30	0	0	0	0	46.25
1	20	1	55	31.1111	10	30	0	100	20	30	50	40	0	84.2857	100	100	100	100	100	50	40	20	20	10	30	20	20	20	10	20	30	42.9167
2	30	3	75	100	100	100	100	100	100	100	100	100	100	100	100	100	100	100	100	100	100	96.6667	100	90	100	74	80	100	70	20	100	94.1667
1	22	2	70	78.8889	100	90	80	100	80	50	60	80	70	97.1429	100	100	100	100	100	80	100	80	80	80	80	52	50	70	30	60	50	78.75

## Sheet: new update data
sex	age	ha_side	style_right	125hz_right	250hz_right	500hz_right	1000hz_right	2000hz_right	4000hz_right	8000hz_right	style_left	125hz_left	250hz_left	500hz_left	1000hz_left	2000hz_left	4000hz_left	8000hz_left
2	67.2932	1	2	45	40	45	40	50	80	90		70	65	55	55	50	65	90
2	75.011	3	4	70	75	90	85	90	95	90	4	55	55	75	75	70	80	85
1	74.2849	3	4	60	80	80	75	70	75	85	4	60	70	70	70	60	55	90
2	75.811	2		45	45	55	55	55	70	65	4	45	55	65	55	80	80	90
1	35.6822	2		30	30	10	10	15	25	30	5	50	55	50	45	35	30	35
2	85.9534	3	2	60	60	55	60	65	60	80	2	60	60	65	65	60	60	85
1	69.3068	3	3	55	50	60	50	55	70	75	3	50	40	50	55	60	65	70
1	81.0082	3	3	70	75	70	65	65	75	85	3	60	70	70	60	80	90	90
1	88.9699	3	2	60	70	70	65	65	70	70	2	55	65	70	65	65	70	70
1	98.0219	3	2	60	65	70	75	70	70	70	2	70	90	80	80	75	75	75
1	90.2219	3	2	35	35	45	45	55	55	70	2	65	75	80	85	90	90	85
2	83.9753	1	2	45	55	95	95	90	90	85		30	25	40	30	30	35	55
2	86.7041	3	3	50	45	60	55	50	50	65	3	55	60	60	60	55	55	65
2	70.0219	3	2	40	55	55	50	70	70	90	2	50	60	60	55	70	85	85
2	66.9288	3	4	20	20	35	45	35	55	50	4	20	25	30	45	40	55	60
1	83.5123	2		70	55	60	60	60	75	90	2	60	55	60	55	55	70	80
2	64.326	2		20	20	10	15	15	30	40	5	50	55	50	60	60	70	85
2	85.8685	1	2	45	45	50	55	65	60	70		60	60	65	70	70	80	75
2	75.2822	3	3	70	75	80	75	80	75	80	3	55	60	65	60	65	65	75
2	77.6411	1	2	45	55	55	50	50	55	45		20	25	30	15	25	60	75
1	71.3041	3	2	60	55	75	85	75	90	90	2	50	50	70	80	70	80	90
1	88.9233	1	2	65	65	65	60	60	50	30		15	15	20	15	15	25	25
2	67.3123	3	5	65	70	75	70	60	65	50	5	60	70	70	65	65	65	55
2	79.674	3	2	60	60	60	60	50	50	60	2	65	70	65	65	55	60	60
2	85.1589	3	2	40	60	65	45	55	65	65	2	50	60	65	55	50	85	70
1	76.9397	3	3	45	45	45	35	55	80	80	3	50	55	60	55	70	75	75
1	71.5425	3	3	30	30	25	40	50	80	90	3	45	40	40	50	55	75	90
2	66.1151	3	5	50	50	45	15	5	10	30	5	35	40	30	10	5	40	60
2	22.0027	1	3	50	60	65	65	50	60	45		70	84	85	75	60	70	70
1	81.474	3	2	50	50	45	75	65	90	75	2	60	60	75	100	85	85	80
2	35.2137	3	5	45	55	55	55	55	60	50	5	30	40	40	45	45	60	60
1	74.5041	3	4	40	35	30	35	65	60	70	4	45	45	40	50	70	65	75
1	55.011	3	2	50	55	80	80	65	75	40	2	50	60	70	80	70	75	50
2	71.2658	2		70	90	85	85	90	80	85	3	30	35	40	50	55	55	75
1	72.2164	2		55	60	70	65	75	65	75	3	30	35	50	55	60	70	80
2	64.6219	3	3	70	70	80	80	75	75	75	3	65	70	80	85	80	80	80
2	87.0082	3	2	40	45	50	40	40	55	70	2	30	35	35	30	40	55	70
2	81.4466	3	2	70	85	85	80	75	65	75	2	60	75	75	75	70	60	75
1	84.3699	3	2	50	55	60	65	70	70	70	2	45	55	60	65	70	60	75
1	73.4137	2		70	75	95	90	95	100	90	2	40	45	60	75	70	80	65
1	74.2384	3	4	55	65	70	75	60	75	85	4	50	55	65	70	65	55	85
2	89.7479	2		20	10	5	5	10	10	10	2	20	25	40	45	60	75	90
2	85.4438	3	2	50	45	60	65	75	70	90	2	60	55	60	65	70	65	80
1	65.863	3	2	55	60	65	65	70	60	60	2	50	60	60	60	55	60	60
1	68.1973	3	2	60	45	50	50	60	65	75	2	40	40	55	50	65	70	70
2	41.1534	3	5	20	15	30	60	60	85	90	5	15	15	15	55	60	70	55
2	60.0822	3	4	20	15	20	25	55	65	80	4	35	45	55	55	60	65	80
1	84.7534	3	1	70	90	95	100	80	90	90	2	70	70	75	85	70	90	90
2	75.5753	1	4	50	40	25	15	10	5	10		20	10	10	15	10	5	5
1	63.1479	1	3	65	80	85	90	90	85	85		70	90	100	100	90	85	90
2	63.7315	1	4	50	45	40	20	5	0	10		5	0	0	0	5	5	0
2	84.1973	3	2	50	45	55	55	45	40	60	2	45	40	40	45	50	45	45
1	89.9836	3	2	55	65	50	60	60	65	60	2	50	55	60	55	55	60	60
2	81.1452	3	2	40	40	40	60	60	70	70	2	35	40	45	55	65	85	80
2	37.1123	3	5	20	10	30	25	40	40	40	5	25	10	25	30	35	45	45
2	38.9918	3	4	70	90	95	80	75	95	90	4	70	90	85	75	90	100	90
2	65.737	3	2	35	40	50	35	30	35	45	2	40	40	40	30	40	40	50
2	70.8822	3	3	60	60	65	75	75	80	100	3	50	45	45	55	70	70	80
2	70.1973	3	2	45	45	55	55	55	70	75	2	45	45	55	60	55	75	80
2	84.5123	1	2	65	50	40	45	30	45	40		35	20	25	20	35	35	40
2	67.7315	3	3	50	55	65	70	75	65	80	3	55	55	65	65	60	70	70
1	82.7205	3	2	45	50	55	60	60	70	85	2	45	50	55	60	60	60	70
1	85.2685	3	2	55	35	45	45	50	60	65	2	25	10	10	45	40	70	75
1	66.5041	1	3	25	15	15	15	35	40	70		15	15	5	10	30	40	70
2	84.4247	1	2	55	55	50	35	40	40	60		30	30	30	25	35	25	40
1	79.6274	3	2	50	55	55	70	70	70	85	2	55	70	60	65	65	75	90
2	75.7178	1	4	30	30	35	40	35	50	60		15	10	10	5	5	10	25
1	94.7315	1	3	35	45	50	60	65	70	80		50	60	60	65	55	70	90
1	88.0685	3	2	45	35	40	50	45	45	60	2	40	35	40	40	40	50	55
2	67.3973	1	3	20	20	20	15	10	20	25		30	30	40	35	25	30	25
2	73.6548	3	1	70	90	100	95	95	90	90	1	70	90	95	95	90	80	90
2	34.4904	3	5	40	35	40	50	45	45	50	5	40	35	40	40	45	50	55
1	83.5315	2		60	50	50	55	70	90	90	3	50	45	45	65	75	100	90
1	58.4055	2		20	15	25	20	20	25	10	3	50	45	40	40	40	50	50
1	66.8329	3	4	60	75	85	85	85	95	90	4	55	70	85	80	75	90	90
1	83.8438	1	2	55	50	45	25	30	40	45		25	20	30	20	15	20	5
2	73.2329	3	3	35	30	30	30	45	60	70	3	25	25	30	35	60	70	75
1	77.5425	1	2	25	25	10	15	10	70	50		20	20	15	20	15	20	35
2	50	3	5	30	35	45	50	50	50	70	5	70	60	70	65	70	80	85
2	31	2		10	10	10	5	10	5	10	5	55	55	50	50	65	60	70
2	30	3	2	15	25	35	40	45	80	75	2	45	45	40	50	45	60	50
1	50	3	2	40	40	40	40	55	80	75	2	35	40	45	45	55	75	70
1	60	3	4	20	15	25	35	30	75	65	4	25	15	15	20	20	85	65
2	51	3	4	70	85	75	70	55	75	40	4	70	75	70	65	65	65	55
2	43	3	5	65	60	65	70	100	100	90	5	65	75	85	85	90	90	90
2	58	3	2	50	55	40	50	50	60	65	2	70	95	90	90	90	100	90
1	54	3	4	10	5	15	15	65	50	30	4	15	5	5	5	10	65	35
2	58	3	3	70	75	85	85	70	70	60	3	70	80	95	85	75	75	60
2	80	3	2	40	50	55	60	65	55	60	2	45	55	55	65	65	65	55
1	67	3	4	40	25	30	35	45	70	65	4	30	20	20	20	40	70	70
2	82	3	2	15	15	20	35	45	55	60	2	15	25	30	45	40	50	55
1	68	3	2	55	60	55	60	65	75	85	2	40	45	50	55	65	70	85
2	56	2		55	55	60	70	50	55	60	2	75	75	70	75	55	60	65
1	23	3	4	40	35	40	50	55	60	75	4	40	35	40	45	55	55	65
1	76	3	3	20	15	20	30	30	65	55	3	35	25	30	45	50	60	65
1	82	3	2	65	55	55	55	60	70	70	2	55	50	55	60	60	80	80
1	78	3	2	40	30	25	50	55	75	90	2	70	75	60	50	65	85	90
1	72	1	4	35	35	40	50	50	50	75		70	70	65	70	60	85	90
2	72	3	4	50	50	50	40	20	20	30	4	40	45	45	40	20	20	30
1	67	3	4	15	5	5	10	10	10	10	4	15	20	25	30	20	10	10
2	75	3	2	35	40	45	45	55	70	70	2	70	80	80	85	85	95	85
1	69	3	4	35	55	65	75	80	85	85	4	40	55	60	75	75	80	90
2	76	3	2	35	45	55	80	75	70	75	2	60	65	65	65	70	95	90
2	89	3	2	60	60	55	60	65	60	85	2	60	60	65	65	60	60	85
1	78	3	2	25	20	30	25	30	60	65	2	25	25	30	35	45	60	75
1	53	1	3	60	65	65	60	60	55	50		20	15	10	5	0	0	10
2	55	3	3	0	5	20	30	35	55	50	3	35	40	60	65	60	80	80
2	55	3	2	55	50	60	85	80	80	70	2	55	50	65	70	75	75	65
2	37	3	3	25	40	35	35	30	25	0	3	40	60	55	55	50	40	5
1	58	3	3	35	35	45	50	55	50	40	3	25	30	50	55	55	50	40
2	43	3	3	50	60	65	55	45	80	40	3	45	50	60	60	55	80	50
2	40	2		10	20	30	35	30	40	35	3	10	20	40	50	55	50	50
2	53	3	2	55	55	45	50	60	55	65	2	75	80	70	55	65	60	75
2	54	3	3	40	45	55	75	70	75	90	3	45	55	60	60	65	70	90
2	43	3	4	50	45	35	35	45	50	50	4	40	40	45	45	45	60	65
2	44	3	2	80	70	70	80	70	65	50	2	70	75	70	80	70	60	55
2	31	1	4	15	15	60	75	75	75	55		10	5	10	5	5	10	5
2	56	2		30	30	25	30	30	30	20	3	45	40	50	15	20	25	40
2	37	2		10	10	10	5	10	15	5	4	55	50	55	55	25	20	20
2	62	3	2	45	45	40	45	50	45	70	2	45	40	35	40	55	50	45
2	66	3	3	25	30	45	40	35	40	35	3	30	35	50	50	40	45	50
1	54	1	3	50	60	55	60	60	60	60		45	50	45	30	35	65	75
2	33	3	4	5	5	15	30	50	50	35	4	15	20	25	40	60	65	55
2	58	2		20	15	25	35	35	30	40	2	45	40	50	55	55	65	70
2	23	3	4	10	0	5	10	5	70	50	4	5	0	5	5	0	50	30
1	47	3	4	20	25	25	20	20	30	50	4	25	25	20	20	30	50	55
2	53	3	3	30	40	50	50	55	60	65	3	45	50	50	60	75	70	70
1	58	3	3	20	30	30	30	40	50	55	3	20	20	25	30	40	45	55
1	57	3	3	50	40	45	50	60	60	60	3	70	80	75	70	75	70	70
2	34	2		60	55	55	60	45	40	30	4	60	55	55	65	45	60	25
1	25	1	5	5	5	20	25	30	50	50		10	10	15	15	20	15	10
1	20	1	4	40	70	80	80	75	65	55		25	35	30	35	25	15	10
2	30	3	4	25	40	45	50	50	35	5	4	30	40	50	55	50	60	35
1	22	2		20	15	10	10	15	15	15	4	50	60	60	70	75	70	55
